# Supplementary material for: Study of Helicobacter pylori Isolated from a High-Gastric-Cancer-Risk Population: Unveiling the Comprehensive Analysis of Virulence-Associated Genes including Secretion Systems, and Genome-Wide Association Study
Source: Cancers (Basel). 2023 Sep 12;15(18):4528. doi: 10.3390/cancers15184528 (PMC10526929; doi:10.3390/cancers15184528)
Supplement: Supplementary file 1 [file cancers-15-04528-s001.zip]

Archive with 2 entries (2 files):
- cancers-2509055-Supplementary files.pdf
- cancers-2509055-Table S2.pdf
